# Supplementary material for: Thiolated Hyaluronic Acid: A Gateway for Targeted Killing of Staphylococcus aureus on the Race for Surface Colonization
Source: Adv Healthc Mater. 2025 Sep 12;15(2):e02890. doi: 10.1002/adhm.202502890 (PMC12805623; doi:10.1002/adhm.202502890)
Supplement: Supplementary file 2 — Supporting Information [file ADHM-15-0-s002.zip]

Archive with 10 entries (10 files):
- Screening to form NPs.xlsx
- Stability of NPs.xlsx
- Stability Table S1.xlsx
- Thiol content and solubility.xlsx
- V0 for different substrate concentrations.xlsx
- V0 spent for different HAMS concentrations.xlsx
- Lyase activity in spent.xlsx
- Bacterial counts Figure 9 and 10.xlsx
- MIC, MBC and MAC.xlsx
- Phosphate release.xlsx
