# Supplementary material for: Thiolated Hyaluronic Acid: A Gateway for Targeted Killing of Staphylococcus aureus on the Race for Surface Colonization
Source: Adv Healthc Mater. 2025 Sep 12;15(2):e02890. doi: 10.1002/adhm.202502890 (PMC12805623; doi:10.1002/adhm.202502890)
Supplement: Supplementary file 2 — Supporting Information [file ADHM-15-0-s002.zip › Screening to form NPs.xlsx]

## Sheet: PGH-PP-NPs_Screening conditions
Formulation code	M23-PP NPs concentration (µMol PP)	HA concentration (µMol)*	Corrected HA concentration (µMol)**	HAMS concentration (µMol)*	Corrected HAMS concentration (µMol)**	Ratio M23-PP NPs to HA or (HA-MS) (µMol)*	Corrected ratio M23-PP NPs to HA or (HA-MS) (µMol)**	Visual appearance of the sample	Size (nm)	PDI	Zeta potential (mV)
M23-PP NPs-rep 1	4.375	0	0	0	0	NA	NA	Opalescent	224.8	0.251	-29.4
M23-PP NPs-rep 2	4.375	0	0	0	0	NA	NA	Opalescent	249.6	0.251	-35.3
M23-PP NPs-rep 3	4.375	0	0	0	0	NA	NA	Opalescent	254.7	0.31	-35.6
M23-PP NPs-rep 4	4.375	0	0	0	0	NA	NA	Opalescent	201.9	0.21	-30.8
M23-PP NPs-rep 5	4.375	0	0	0	0	NA	NA	Opalescent	214.9	0.256	-34.2
M23-PP NPs-rep 6	4.375	0	0	0	0	NA	NA	Opalescent	232.2	0.227	-32.1
M23-PP NPs-rep 7	4.375	0	0	0	0	NA	NA	Opalescent	219.7	0.265	-29.3
M23-PP NPs-rep 8	4.375	0	0	0	0	NA	NA	Opalescent	225.4	0.269	-33.7
M23-PP NPs-rep 9	4.375	0	0	0	0	NA	NA	Opalescent	238.4	0.273	-36.4
M23-PP NPs-rep 10	4.375	0	0	0	0	NA	NA	Opalescent	228.9	0.266	-28.5
M23-PP NPs-rep 11	4.375	0	0	0	0	NA	NA	Opalescent	236	0.257	-32.7
M23-PP NPs-rep 12	4.375	0	0	0	0	NA	NA	Opalescent	258.5	0.27	-30.3
M23-PP NPs/ HAMS-1 rep 1	4.375	0	0	8.75	9.03926	1:2	1:2	Opalescent	754.6	0.743	-20.4
M23-PP NPs/ HAMS-2 rep 1	4.375	0	0	17.5	18.0785	1:4	1:4	Opalescent	1594	1	-23.8
M23-PP NPs/ HAMS-3 rep 1	4.375	0	0	35	36.157	1:8	1:8	Opalescent	261.9	0.281	-25.2
M23-PP NPs/ HAMS-3 rep 2	4.375	0	0	35	36.157	1:8	1:8	Opalescent	255.8	0.278	-26.5
M23-PP NPs/ HAMS-3 rep 3	4.375	0	0	35	36.157	1:8	1:8	Opalescent	248.1	0.264	-31.5
M23-PP NPs/ HAMS-3 rep 4	4.375	0	0	35	36.157	1:8	1:8	Opalescent	216	0.353	-21
M23-PP NPs/ HAMS-3 rep 5	4.375	0	0	35	36.157	1:8	1:8	Opalescent	218.7	0.363	-24.3
M23-PP NPs/ HAMS-3 rep 6	4.375	0	0	35	36.157	1:8	1:8	Opalescent	209.9	0.338	-25.8
M23-PP NPs/ HAMS-3 rep 7	4.375	0	0	35	36.157	1:8	1:8	Opalescent	225.7	0.412	-22.6
M23-PP NPs/ HAMS-3 rep 8	4.375	0	0	35	36.157	1:8	1:8	Opalescent	274.7	0.527	-24.2
M23-PP NPs/ HAMS-3 rep 9	4.375	0	0	35	36.157	1:8	1:8	Opalescent	258.9	0.39	-27.4
M23-PP NPs/ HAMS-3 rep 10	4.375	0	0	35	36.157	1:8	1:8	Opalescent	346.8	0.452	-25.2
M23-PP NPs/ HAMS-3 rep 11	4.375	0	0	35	36.157	1:8	1:8	Opalescent	326.7	0.414	-29
M23-PP NPs/ HAMS-3 rep 12	4.375	0	0	35	36.157	1:8	1:8	Opalescent	331.5	0.439	-29
M23-PP NPs/ HAMS-4 rep 1	4.375	0	0	70	72.314	1:16	1:17	Opalescent	2201	1	-20.5
M23-PP NPs/ HAMS-5 rep 1	4.375	0	0	78.5	81.095	1:18	1:19	Opalescent	200.9	0.339	-23.2
M23-PP NPs/ HAMS-5 rep 2	4.375	0	0	78.5	81.095	1:18	1:19	Opalescent	202.5	0.337	-25.8
M23-PP NPs/ HAMS-5 rep 3	4.375	0	0	78.5	81.095	1:18	1:19	Opalescent	204	0.353	-27.2
M23-PP NPs/ HAMS-6 rep 1	4.375	0	0	87.5	90.3926	1:20	1:21	Opalescent	394.1	0.503	-27
M23-PP NPs/ HAMS-5 rep 2	4.375	0	0	87.5	90.3926	1:20	1:21	Opalescent	409.8	0.592	-33.6
M23-PP NPs/ HAMS-5 rep 3	4.375	0	0	87.5	90.3926	1:20	1:21	Opalescent	357.2	0.526	Not meassured
M23-PP NPs/ HA-1 rep 1	4.375	8.75	10.222	0	0	1:2	1:2	Opalescent	754.6	0.743	-20.4
M23-PP NPs/ HA-2 rep 1	4.375	17.5	20.4439	0	0	1:4	1:5	Opalescent	1174	0.825	Not meassured
M23-PP NPs/ HA-3 rep 1	4.375	35	40.8879	0	0	1:8	1:9	Opalescent	183.8	0.24	-1.05
M23-PP NPs/ HA-3 rep 2	4.375	35	40.8879	0	0	1:8	1:9	Opalescent	134.4	0.183	-3.94
M23-PP NPs/ HA-3 rep 3	4.375	35	40.8879	0	0	1:8	1:9	Opalescent	174.5	0.288	-4.67
M23-PP NPs/ HA-3 rep 4	4.375	35	40.8879	0	0	1:8	1:9	Opalescent	199.5	0.293	-16.9
M23-PP NPs/ HA-3 rep 5	4.375	35	40.8879	0	0	1:8	1:9	Opalescent	205.4	0.356	-19.9
M23-PP NPs/ HA-3 rep 6	4.375	35	40.8879	0	0	1:8	1:9	Opalescent	198.6	0.348	-20.9
M23-PP NPs/ HA-3 rep 7	4.375	35	40.8879	0	0	1:8	1:9	Opalescent	312.5	0.347	-26.9
M23-PP NPs/ HA-3 rep 8	4.375	35	40.8879	0	0	1:8	1:9	Opalescent	262.3	0.377	-29.9
M23-PP NPs/ HA-3 rep 9	4.375	35	40.8879	0	0	1:8	1:9	Opalescent	248.3	0.491	-32.4
M23-PP NPs/ HA-3 rep 10	4.375	35	40.8879	0	0	1:8	1:9	Opalescent	461.2	0.443	-8.28
M23-PP NPs/ HA-3 rep 11	4.375	35	40.8879	0	0	1:8	1:9	Opalescent	323.2	0.397	-5.36
M23-PP NPs/ HA-3 rep 12	4.375	35	40.8879	0	0	1:8	1:9	Opalescent	475.4	0.465	-17.9
M23-PP NPs/ HA-3 rep 13	4.375	35	40.8879	0	0	1:8	1:9	Opalescent	475.4	0.475	-17.8
M23-PP NPs/ HA-3 rep 14	4.375	35	40.8879	0	0	1:8	1:9	Opalescent	474.2	0.47	-21.2
M23-PP NPs/ HA-4 rep 1	4.375	87.5	102.22	0	0	1:20	1:23	Opalescent	192.7	0.399	-14.8
M23-PP NPs/ HA-4 rep 2	4.375	87.5	102.22	0	0	1:20	1:23	Opalescent	200.2	0.293	-17
M23-PP NPs/ HA-4 rep 3	4.375	87.5	102.22	0	0	1:20	1:23	Opalescent	195.8	0.389	-19.7
*Molar concentrations during the NP screening phase were calculated using a molecular weight of 25000 Da. ** Molar concentrations were re calculated after determination of M ̅w by static light scattering.
