# Supplementary material for: Thiolated Hyaluronic Acid: A Gateway for Targeted Killing of Staphylococcus aureus on the Race for Surface Colonization
Source: Adv Healthc Mater. 2025 Sep 12;15(2):e02890. doi: 10.1002/adhm.202502890 (PMC12805623; doi:10.1002/adhm.202502890)
Supplement: Supplementary file 2 — Supporting Information [file ADHM-15-0-s002.zip › Stability of NPs.xlsx]

## Sheet: Stability at 37°C
Formulation code	Time (days)	M23-PP NPs concentration (µMol PP)	HA concentration (µMol)*	HA-MS concentration (µMol)*	Ratio M23-PP NPs to HA or (HA-MS) (µMol)*	Visual appearance of the sample	Size (nm)	PDI	Zeta potential (mV)
0-M23-PP NPs/ HAMS-3 rep 1	0	4.375	0	36.2	1:8	Opalescent	261.9	0.281	-25.2
0-M23-PP NPs/ HAMS-3 rep 2	0	4.375	0	36.2	1:8	Opalescent	255.8	0.278	-26.5
0-M23-PP NPs/ HAMS-3 rep 3	0	4.375	0	36.2	1:8	Opalescent	248.1	0.264	-31.5
0-M23-PP NPs/ HAMS-3 rep 4	0	4.375	0	36.2	1:8	Opalescent	216	0.353	-21
0-M23-PP NPs/ HAMS-3 rep 5	0	4.375	0	36.2	1:8	Opalescent	218.7	0.363	-24.3
0-M23-PP NPs/ HAMS-3 rep 6	0	4.375	0	36.2	1:8	Opalescent	209.9	0.338	-25.8
0-M23-PP NPs/ HAMS-3 rep 7	0	4.375	0	36.2	1:8	Opalescent	225.7	0.412	-22.6
0-M23-PP NPs/ HAMS-3 rep 8	0	4.375	0	36.2	1:8	Opalescent	274.7	0.527	-24.2
0-M23-PP NPs/ HAMS-3 rep 9	0	4.375	0	36.2	1:8	Opalescent	258.9	0.39	-27.4
0-M23-PP NPs/ HAMS-3 rep 10	0	4.375	0	36.2	1:8	Opalescent	346.8	0.452	-25.2
0-M23-PP NPs/ HAMS-3 rep 11	0	4.375	0	36.2	1:8	Opalescent	326.7	0.414	-29
0-M23-PP NPs/ HAMS-3 rep 12	0	4.375	0	36.2	1:8	Opalescent	331.5	0.439	-29
1-M23-PP NPs/ HAMS-3 rep 1	1	4.375	0	36.2	1:8	Opalescent	204.9	0.291	-13.4
1-M23-PP NPs/ HAMS-3 rep 2	1	4.375	0	36.2	1:8	Opalescent	207.1	0.341	-17.4
1-M23-PP NPs/ HAMS-3 rep 3	1	4.375	0	36.2	1:8	Opalescent	205.9	0.328	-19.8
1-M23-PP NPs/ HAMS-3 rep 4	1	4.375	0	36.2	1:8	Opalescent	140.7	0.603	-16.4
1-M23-PP NPs/ HAMS-3 rep 5	1	4.375	0	36.2	1:8	Opalescent	155.5	0.511	-19.8
1-M23-PP NPs/ HAMS-3 rep 6	1	4.375	0	36.2	1:8	Opalescent	140.6	0.466	-21.8
3-M23-PP NPs/ HAMS-3 rep 1	3	4.375	0	36.2	1:8	Opalescent	263.7	0.404	-13.9
3-M23-PP NPs/ HAMS-3 rep 2	3	4.375	0	36.2	1:8	Opalescent	225.9	0.274	-16.4
3-M23-PP NPs/ HAMS-3 rep 3	3	4.375	0	36.2	1:8	Opalescent	225.3	0.295	-19.5
3-M23-PP NPs/ HAMS-3 rep 4	3	4.375	0	36.2	1:8	Opalescent	129	0.478	-13.3
3-M23-PP NPs/ HAMS-3 rep 5	3	4.375	0	36.2	1:8	Opalescent	108.8	0.672	-15.3
3-M23-PP NPs/ HAMS-3 rep 6	3	4.375	0	36.2	1:8	Opalescent	110.6	0.484	-18.2
3-M23-PP NPs/ HAMS-3 rep 7	3	4.375	0	36.2	1:8	Opalescent	157.1	0.347	-14.2
3-M23-PP NPs/ HAMS-3 rep 8	3	4.375	0	36.2	1:8	Opalescent	102.4	0.67	-16
3-M23-PP NPs/ HAMS-3 rep 9	3	4.375	0	36.2	1:8	Opalescent	124.8	0.633	-18.7
7-M23-PP NPs/ HAMS-3 rep 1	7	4.375	0	36.2	1:8	Opalescent	335	0.379	-13.1
7-M23-PP NPs/ HAMS-3 rep 2	7	4.375	0	36.2	1:8	Opalescent	333.5	0.459	-14.4
7-M23-PP NPs/ HAMS-3 rep 3	7	4.375	0	36.2	1:8	Opalescent	319.4	0.472	-16.5
7-M23-PP NPs/ HAMS-3 rep 4	7	4.375	0	36.2	1:8	Opalescent	110.5	0.573	-14.5
7-M23-PP NPs/ HAMS-3 rep 5	7	4.375	0	36.2	1:8	Opalescent	132.3	0.431	-17.7
7-M23-PP NPs/ HAMS-3 rep 6	7	4.375	0	36.2	1:8	Opalescent	94.42	0.427	-20.4
7-M23-PP NPs/ HAMS-3 rep 7	7	4.375	0	36.2	1:8	Opalescent	195.9	0.377	-13.6
7-M23-PP NPs/ HAMS-3 rep 8	7	4.375	0	36.2	1:8	Opalescent	178.1	0.493	-14.1
7-M23-PP NPs/ HAMS-3 rep 9	7	4.375	0	36.2	1:8	Opalescent	160.1	0.574	-16
0-M23-PP NPs/ HA-1 rep 1	0	4.375	40.9	0	1:9	Opalescent	183.8	0.24	-1.05
0-M23-PP NPs/ HA-1 rep 2	0	4.375	40.9	0	1:9	Opalescent	134.4	0.183	-3.94
0-M23-PP NPs/ HA-1 rep 3	0	4.375	40.9	0	1:9	Opalescent	174.5	0.288	-4.67
0-M23-PP NPs/ HA-1 rep 4	0	4.375	40.9	0	1:9	Opalescent	199.5	0.293	-16.9
0-M23-PP NPs/ HA-1 rep 5	0	4.375	40.9	0	1:9	Opalescent	205.4	0.356	-19.9
0-M23-PP NPs/ HA-1 rep 6	0	4.375	40.9	0	1:9	Opalescent	198.6	0.348	-20.9
0-M23-PP NPs/ HA-1 rep 7	0	4.375	40.9	0	1:9	Opalescent	312.5	0.347	-26.9
0-M23-PP NPs/ HA-1 rep 8	0	4.375	40.9	0	1:9	Opalescent	262.3	0.377	-29.9
0-M23-PP NPs/ HA-1 rep 9	0	4.375	40.9	0	1:9	Opalescent	248.3	0.491	-32.4
0-M23-PP NPs/ HA-1 rep 10	0	4.375	40.9	0	1:9	Opalescent	461.2	0.443	-8.28
0-M23-PP NPs/ HA-1 rep 11	0	4.375	40.9	0	1:9	Opalescent	323.2	0.397	-5.36
0-M23-PP NPs/ HA-1 rep 12	0	4.375	40.9	0	1:9	Opalescent	475.4	0.465	-17.9
0-M23-PP NPs/ HA-1 rep 13	0	4.375	40.9	0	1:9	Opalescent	475.4	0.475	-17.8
0-M23-PP NPs/ HA-1 rep 14	0	4.375	40.9	0	1:9	Opalescent	474.2	0.47	-21.2
1-M23-PP NPs/ HA-1 rep 1	1	4.375	40.9	0	1:9	Opalescent	325.6	0.447	-19.6
1-M23-PP NPs/ HA-1 rep 2	1	4.375	40.9	0	1:9	Opalescent	229.7	0.347	-22.4
1-M23-PP NPs/ HA-1 rep 3	1	4.375	40.9	0	1:9	Opalescent	316.9	0.516	-22.3
1-M23-PP NPs/ HA-1 rep 4	1	4.375	40.9	0	1:9	Opalescent	392.2	0.409	-14
1-M23-PP NPs/ HA-1 rep 5	1	4.375	40.9	0	1:9	Opalescent	357.8	0.455	-14.8
1-M23-PP NPs/ HA-1 rep 6	1	4.375	40.9	0	1:9	Opalescent	300	0.558	-16.7
3-M23-PP NPs/ HA-1 rep 1	3	4.375	40.9	0	1:9	Opalescent	482.3	0.523	-15.2
3-M23-PP NPs/ HA-1 rep 2	3	4.375	40.9	0	1:9	Opalescent	309	0.634	-16.8
3-M23-PP NPs/ HA-1 rep 3	3	4.375	40.9	0	1:9	Opalescent	413.3	0.543	-18.2
3-M23-PP NPs/ HA-1 rep 4	3	4.375	40.9	0	1:9	Opalescent	125.7	0.387	-6.54
3-M23-PP NPs/ HA-1 rep 5	3	4.375	40.9	0	1:9	Opalescent	115.7	0.326	-7.29
3-M23-PP NPs/ HA-1 rep 6	3	4.375	40.9	0	1:9	Opalescent	116.4	0.336	-7.15
7-M23-PP NPs/ HA-1 rep 1	7	4.375	40.9	0	1:9	Opalescent	2087	1	-4.91
7-M23-PP NPs/ HA-1 rep 2	7	4.375	40.9	0	1:9	Opalescent	324.6	0.394	-6.26
7-M23-PP NPs/ HA-1 rep 3	7	4.375	40.9	0	1:9	Opalescent	292.1	0.295	-10.8
7-M23-PP NPs/ HA-1 rep 4	7	4.375	40.9	0	1:9	Opalescent	149.2	0.295	-10.9
7-M23-PP NPs/ HA-1 rep 5	7	4.375	40.9	0	1:9	Opalescent	144.4	0.258	-12.7
7-M23-PP NPs/ HA-1 rep 6	7	4.375	40.9	0	1:9	Opalescent	143.6	0.268	-15.2
* Molar concentrations and ratios calculated based on M ̅w obtained by static light scattering
