# Supplementary material for: Thiolated Hyaluronic Acid: A Gateway for Targeted Killing of Staphylococcus aureus on the Race for Surface Colonization
Source: Adv Healthc Mater. 2025 Sep 12;15(2):e02890. doi: 10.1002/adhm.202502890 (PMC12805623; doi:10.1002/adhm.202502890)
Supplement: Supplementary file 2 — Supporting Information [file ADHM-15-0-s002.zip › Stability Table S1.xlsx]

## Sheet: Inhibitory effect
Code	Sample	Storage time at 37°C (days)	Final UFC/ml at MIC	Inhibition % at MIC	Overall effect*
M23-PP-0-1	M23-PP NPs	0	ND	100	Bactericidal
M23-PP-0-2	M23-PP NPs	0	ND	100	Bactericidal
M23-PP-0-3	M23-PP NPs	0	ND	100	Bactericidal
M23-PP-0-4	M23-PP NPs	0	ND	100	Bactericidal
M23-PP-0-5	M23-PP NPs	0	ND	100	Bactericidal
M23-PP-1-1	M23-PP NPs	1	800	99.992	Bactericidal
M23-PP-1-2	M23-PP NPs	1	40	99.9996	Bactericidal
M23-PP-1-3	M23-PP NPs	1	0	100	Bactericidal
M23-PP-1-4	M23-PP NPs	1	higher than 100000	0	Activity lost
M23-PP-1-5	M23-PP NPs	1	higher than 100000	0	Activity lost
M23-PP-3-1	M23-PP NPs	3	360	99.9964	Bactericidal
M23-PP-3-2	M23-PP NPs	3	1800	99.982	Bacteriostatic
M23-PP-3-3	M23-PP NPs	3	60	99.9994	Bactericidal
M23-PP-3-4	M23-PP NPs	3	1540	99.9846	Bactericidal
M23-PP-3-5	M23-PP NPs	3	higher than 100000	0	Activity lost
M23-PP-7-1	M23-PP NPs	7	1200	99.988	Bactericidal
M23-PP-7-2	M23-PP NPs	7	higher than 100000	0	Activity lost
M23-PP-7-3	M23-PP NPs	7	higher than 100000	0	Activity lost
M23-PP-7-4	M23-PP NPs	7	higher than 100000	0	Activity lost
M23-PP-7-5	M23-PP NPs	7	higher than 100000	0	Activity lost
M23-PP/HA-0-1	M23-PP/HA NPs	0	ND	100	Bactericidal
M23-PP/HA-0-2	M23-PP/HA NPs	0	ND	100	Bactericidal
M23-PP/HA-0-3	M23-PP/HA NPs	0	ND	100	Bactericidal
M23-PP/HA-0-4	M23-PP/HA NPs	0	ND	100	Bactericidal
M23-PP/HA-0-5	M23-PP/HA NPs	0	ND	100	Bactericidal
M23-PP/HA-1-1	M23-PP/HA NPs	1	ND	100	Bactericidal
M23-PP/HA-1-2	M23-PP/HA NPs	1	ND	100	Bactericidal
M23-PP/HA-1-3	M23-PP/HA NPs	1	3200	99.968	Bactericidal
M23-PP/HA-1-4	M23-PP/HA NPs	1	2000	99.98	Bactericidal
M23-PP/HA-1-5	M23-PP/HA NPs	1	ND	100	Bactericidal
M23-PP/HA-3-1	M23-PP/HA NPs	3	higher than 100000	0	Activity lost
M23-PP/HA-3-2	M23-PP/HA NPs	3	higher than 100000	0	Activity lost
M23-PP/HA-3-3	M23-PP/HA NPs	3	800	99.992	Bactericidal
M23-PP/HA-3-4	M23-PP/HA NPs	3	600	99.994	Bactericidal
M23-PP/HA-3-5	M23-PP/HA NPs	3	ND	100	Bactericidal
M23-PP/HA-7-1	M23-PP/HA NPs	7	380	99.9962	Bactericidal
M23-PP/HA-7-2	M23-PP/HA NPs	7	400	99.996	Bactericidal
M23-PP/HA-7-3	M23-PP/HA NPs	7	higher than 100000	0	Activity lost
M23-PP/HA-7-4	M23-PP/HA NPs	7	160	99.9984	Bactericidal
M23-PP/HA-7-5	M23-PP/HA NPs	7	higher than 100000	0	Activity lost
M23-PP/HAMS-0-1	M23-PP/HAMS NPs	0	ND	100	Bactericidal
M23-PP/HAMS-0-2	M23-PP/HAMS NPs	0	ND	100	Bactericidal
M23-PP/HAMS-0-3	M23-PP/HAMS NPs	0	ND	100	Bactericidal
M23-PP/HAMS-0-4	M23-PP/HAMS NPs	0	ND	100	Bactericidal
M23-PP/HAMS-0-5	M23-PP/HAMS NPs	0	ND	100	Bactericidal
M23-PP/HAMS-1-1	M23-PP/HAMS NPs	1	ND	100	Bactericidal
M23-PP/HAMS-1-2	M23-PP/HAMS NPs	1	6000	99.94	Bactericidal
M23-PP/HAMS-1-3	M23-PP/HAMS NPs	1	600	99.994	Bactericidal
M23-PP/HAMS-1-4	M23-PP/HAMS NPs	1	40	99.9996	Bactericidal
M23-PP/HAMS-1-5	M23-PP/HAMS NPs	1	60	99.9994	Bactericidal
M23-PP/HAMS-3-1	M23-PP/HAMS NPs	3	ND	100	Bactericidal
M23-PP/HAMS-3-2	M23-PP/HAMS NPs	3	150	99.9985	Bactericidal
M23-PP/HAMS-3-3	M23-PP/HAMS NPs	3	160	99.9984	Bactericidal
M23-PP/HAMS-3-4	M23-PP/HAMS NPs	3	higher than 100000	0	Activity lost
M23-PP/HAMS-3-5	M23-PP/HAMS NPs	3	higher than 100000	0	Activity lost
M23-PP/HAMS-7-1	M23-PP/HAMS NPs	7	360	99.9964	Bactericidal
M23-PP/HAMS-7-2	M23-PP/HAMS NPs	7	ND	100	Bactericidal
M23-PP/HAMS-7-3	M23-PP/HAMS NPs	7	higher than 100000	0	Activity lost
M23-PP/HAMS-7-4	M23-PP/HAMS NPs	7	higher than 100000	0	Activity lost
M23-PP/HAMS-7-5	M23-PP/HAMS NPs	7	higher than 100000	0	Activity lost
* Effect defined according to Verdi et al 2018. DOI: 10.1111/ijfs.14302

## Sheet: MAC
Code	Sample	Storage time at 37°C (days)	MAC (nM in M23)
M23-PP-0-1	M23-PP NPs	0	39
M23-PP-0-2	M23-PP NPs	0	39
M23-PP-0-3	M23-PP NPs	0	39
M23-PP-0-4	M23-PP NPs	0	39
M23-PP-0-5	M23-PP NPs	0	39
M23-PP-1-1	M23-PP NPs	1	39
M23-PP-1-2	M23-PP NPs	1	39
M23-PP-1-3	M23-PP NPs	1	39
M23-PP-1-4	M23-PP NPs	1	39
M23-PP-1-5	M23-PP NPs	1	39
M23-PP-3-1	M23-PP NPs	3	39
M23-PP-3-2	M23-PP NPs	3	39
M23-PP-3-3	M23-PP NPs	3	39
M23-PP-3-4	M23-PP NPs	3	39
M23-PP-3-5	M23-PP NPs	3	39
M23-PP-7-1	M23-PP NPs	7	39
M23-PP-7-2	M23-PP NPs	7	39
M23-PP-7-3	M23-PP NPs	7	39
M23-PP-7-4	M23-PP NPs	7	39
M23-PP-7-5	M23-PP NPs	7	39
M23-PP/HA-0-1	M23-PP/HA NPs	0	39
M23-PP/HA-0-2	M23-PP/HA NPs	0	39
M23-PP/HA-0-3	M23-PP/HA NPs	0	39
M23-PP/HA-0-4	M23-PP/HA NPs	0	39
M23-PP/HA-0-5	M23-PP/HA NPs	0	39
M23-PP/HA-1-1	M23-PP/HA NPs	1	39
M23-PP/HA-1-2	M23-PP/HA NPs	1	39
M23-PP/HA-1-3	M23-PP/HA NPs	1	39
M23-PP/HA-1-4	M23-PP/HA NPs	1	39
M23-PP/HA-1-5	M23-PP/HA NPs	1	39
M23-PP/HA-3-1	M23-PP/HA NPs	3	78
M23-PP/HA-3-2	M23-PP/HA NPs	3	78
M23-PP/HA-3-3	M23-PP/HA NPs	3	39
M23-PP/HA-3-4	M23-PP/HA NPs	3	39
M23-PP/HA-3-5	M23-PP/HA NPs	3	39
M23-PP/HA-7-1	M23-PP/HA NPs	7	78
M23-PP/HA-7-2	M23-PP/HA NPs	7	39
M23-PP/HA-7-3	M23-PP/HA NPs	7	78
M23-PP/HA-7-4	M23-PP/HA NPs	7	78
M23-PP/HA-7-5	M23-PP/HA NPs	7	78
M23-PP/HAMS-0-1	M23-PP/HAMS NPs	0	39
M23-PP/HAMS-0-2	M23-PP/HAMS NPs	0	39
M23-PP/HAMS-0-3	M23-PP/HAMS NPs	0	39
M23-PP/HAMS-0-4	M23-PP/HAMS NPs	0	39
M23-PP/HAMS-0-5	M23-PP/HAMS NPs	0	39
M23-PP/HAMS-1-1	M23-PP/HAMS NPs	1	39
M23-PP/HAMS-1-2	M23-PP/HAMS NPs	1	39
M23-PP/HAMS-1-3	M23-PP/HAMS NPs	1	39
M23-PP/HAMS-1-4	M23-PP/HAMS NPs	1	39
M23-PP/HAMS-1-5	M23-PP/HAMS NPs	1	39
M23-PP/HAMS-3-1	M23-PP/HAMS NPs	3	78
M23-PP/HAMS-3-2	M23-PP/HAMS NPs	3	39
M23-PP/HAMS-3-3	M23-PP/HAMS NPs	3	39
M23-PP/HAMS-3-4	M23-PP/HAMS NPs	3	39
M23-PP/HAMS-3-5	M23-PP/HAMS NPs	3	39
M23-PP/HAMS-7-1	M23-PP/HAMS NPs	7	78
M23-PP/HAMS-7-2	M23-PP/HAMS NPs	7	39
M23-PP/HAMS-7-3	M23-PP/HAMS NPs	7	78
M23-PP/HAMS-7-4	M23-PP/HAMS NPs	7	39
M23-PP/HAMS-7-5	M23-PP/HAMS NPs	7	39
