# Supplementary material for: Thiolated Hyaluronic Acid: A Gateway for Targeted Killing of Staphylococcus aureus on the Race for Surface Colonization
Source: Adv Healthc Mater. 2025 Sep 12;15(2):e02890. doi: 10.1002/adhm.202502890 (PMC12805623; doi:10.1002/adhm.202502890)
Supplement: Supplementary file 2 — Supporting Information [file ADHM-15-0-s002.zip › Thiol content and solubility.xlsx]

## Sheet: Thiol content
Sample	Total SH (µmol /g)	Free SH (µmol /g)	S-S (µmol /g)
HAMS rep 1-1	382.98	144.352	136.469
HAMS rep 1-2	290.729	128.549	90.3434
HAMS rep 1-3	382.281	127.579	136.119
HAMS rep 2-1	251.745	102.348	70.8513
HAMS rep 2-2	245.798	100.511	67.8779
HAMS rep 2-3	239.191	104.185	64.5742
HAMS rep 3-1	153.203	92.0259	21.5802
HAMS rep 3-2	148.928	97.3948	19.4425
HAMS rep 3-3	156.766	93.4388	23.3616

## Sheet: Solubility
Sample	Weight (mg)	Solvent added (μl)	Solubility (g/L)	Incubation period
HAMS rep 1	1.77	34.7	51.0086	3h
HAMS rep 2	1.3	25.5	50.9804	3h
HAMS rep 3	1.95	38.25	50.9804	3h
HA rep 1	1.79	35.1	50.9972	3h
HA rep 2	2.22	43.53	50.9993	3h
HA rep 3	2.84	55.69	50.9966	3h
