# Supplementary material for: Thiolated Hyaluronic Acid: A Gateway for Targeted Killing of Staphylococcus aureus on the Race for Surface Colonization
Source: Adv Healthc Mater. 2025 Sep 12;15(2):e02890. doi: 10.1002/adhm.202502890 (PMC12805623; doi:10.1002/adhm.202502890)
Supplement: Supplementary file 2 — Supporting Information [file ADHM-15-0-s002.zip › V0 for different substrate concentrations.xlsx]

## Sheet: Lyase activity in spent
Enzyme	Substrate	Concentration (mg/ml)	V0 mean (mg/ml min)	SD	N
S-Hysa	HA	0.0540717	0.0001626	4.23e-05	3
S-Hysa	HA	0.028924	0.0002107	1.307e-05	3
S-Hysa	HA	0.0103165	7.363e-05	1.853e-05	3
S-Hysa	HA	0.00666667	9.698e-07	9.003e-06	3
S-Hysa	HA	0.0064346	3.333e-05	1.23e-05	3
S-Hysa	HA	0.0176793	7.961e-05	1.96e-05	3
S-Hysa	HA	0.0381646	0.0002153	2.287e-05	3
S-Hysa	HA	0.0841139	0.0002419	5.337e-05	3
S-Hysa	HAMS	0.0796105	0.0002558	6.01e-05	3
S-Hysa	HAMS	0.0301537	0.0004057	1.839e-05	3
S-Hysa	HAMS	0.00951477	6.056e-05	1.368e-05	3
S-Hysa	HAMS	0.00554008	3.332e-06	9.059e-06	3
S-Hysa	HAMS	0.00468806	-5.832e-05	2.705e-05	3
S-Hysa	HAMS	0.0614346	0.0003595	0.0001027	3
S-Hysa	HAMS	0.00879747	8.892e-06	9.069e-06	3
S-Hysa	HAMS	0.00453587	4.045e-06	3.511e-06	3
BT-Hyal	HA	2	0.0121	0.00202	3
BT-Hyal	HA	1	0.01397	0.0005479	3
BT-Hyal	HA	0.5	0.00154	0.0005126	3
BT-Hyal	HA	0.25	0	0	3
BT-Hyal	HA	0.125	0	0	3
BT-Hyal	HAMS	2	0.01178	0.001178	3
BT-Hyal	HAMS	1	0.009215	0.0005816	3
BT-Hyal	HAMS	0.5	0.01318	0.002375	3
BT-Hyal	HAMS	0.25	0.0002233	0.0001087	3
BT-Hyal	HAMS	0.125	3.272e-05	0.0001075	3
