# Supplementary material for: Thiolated Hyaluronic Acid: A Gateway for Targeted Killing of Staphylococcus aureus on the Race for Surface Colonization
Source: Adv Healthc Mater. 2025 Sep 12;15(2):e02890. doi: 10.1002/adhm.202502890 (PMC12805623; doi:10.1002/adhm.202502890)
Supplement: Supplementary file 2 — Supporting Information [file ADHM-15-0-s002.zip › V0 spent for different HAMS concentrations.xlsx]

## Sheet: Lyase activity in spent
Sample	Concentration (mg/ml)	V0 mean (mg/ml min)	SD	N
S. aureus ATCC 25923 spent	0.125	0.0006958	6.473e-05	3
S. aureus ATCC 25923 spent	0.0625	0.0006465	7.086e-05	3
S. aureus ATCC 25923 spent	0.031	0.000153	5.93e-05	3
S. aureus ATCC 25923 spent	0.015625	8.797e-05	2.05e-05	3
S. aureus ATCC 25923 spent	0.0078125	5.482e-05	8.203e-06	3
MC3T3 spent	0.125	9.305e-06	0.0002612	3
MC3T3 spent	0.0625	0.000121	0.0002161	3
MC3T3 spent	0.031	1.874e-05	4.58e-05	3
MC3T3 spent	0.015625	5.074e-05	9.542e-06	3
MC3T3 spent	0.0078125	9.386e-08	0.0001003	3
