# Supplementary material for: Thiolated Hyaluronic Acid: A Gateway for Targeted Killing of Staphylococcus aureus on the Race for Surface Colonization
Source: Adv Healthc Mater. 2025 Sep 12;15(2):e02890. doi: 10.1002/adhm.202502890 (PMC12805623; doi:10.1002/adhm.202502890)
Supplement: Supplementary file 2 — Supporting Information [file ADHM-15-0-s002.zip › Lyase activity in spent.xlsx]

## Sheet: Lyase activity in spent
Sample-replicate	Growing conditions	Lyase activity expressed as IU/ml BT-Hyal
S. aureus ATCC 25923-1-1	TSB	ND
S. aureus ATCC 25923-1-2	TSB	ND
S. aureus ATCC 25923-2-1	TSB	ND
S. aureus ATCC 25923-2-2	TSB	ND
S. aureus ATCC 25923-3-1	TSB	ND
S. aureus ATCC 25923-3-2	TSB	ND
S. aureus ATCC 25923-1-1	TSB + glucose	0.926332
S. aureus ATCC 25923-1-2	TSB + glucose	1.14955
S. aureus ATCC 25923-2-1	TSB + glucose	1.22928
S. aureus ATCC 25923-2-2	TSB + glucose	1.09773
S. aureus ATCC 25923-3-1	TSB + glucose	1.10172
S. aureus ATCC 25923-3-2	TSB + glucose	0.966193
MC3T3	MEM alpha	1.07382
MC3T3	MEM alpha	0.982138
MC3T3	MEM alpha	0.970179
MC3T3	MEM alpha	0.778846
MC3T3	MEM alpha	0.627374
MC3T3	MEM alpha	0.790804
ND = not detected
