# Supplementary material for: Thiolated Hyaluronic Acid: A Gateway for Targeted Killing of Staphylococcus aureus on the Race for Surface Colonization
Source: Adv Healthc Mater. 2025 Sep 12;15(2):e02890. doi: 10.1002/adhm.202502890 (PMC12805623; doi:10.1002/adhm.202502890)
Supplement: Supplementary file 2 — Supporting Information [file ADHM-15-0-s002.zip › Bacterial counts Figure 9 and 10.xlsx]

## Sheet: Bacterial counts
Formulation	Figure	Log colony forming units/ml
Inoculated control	8	9.21696
Inoculated control	8	9.35025
Inoculated control	8	8.20412
Inoculated control	8	8.86451
Inoculated control	8	8.97128
Inoculated control	8	8.70927
M23-PP NPs/ HAMS rep 1-1	8	ND
M23-PP NPs/ HAMS rep 1-2	8	ND
M23-PP NPs/ HAMS rep 2-1	8	ND
M23-PP NPs/ HAMS rep 2-2	8	ND
M23-PP NPs/ HAMS rep 3-1	8	ND
M23-PP NPs/ HAMS rep 3-2	8	ND
M23-PP NPs/ HA rep 1-1	8	ND
M23-PP NPs/ HA rep 1-2	8	ND
M23-PP NPs/ HA rep 2-1	8	ND
M23-PP NPs/ HA rep 2-2	8	ND
M23-PP NPs/ HA rep 3-1	8	ND
M23-PP NPs/ HA rep 3-2	8	ND
Control	8	ND
Control	8	ND
Control	8	ND
Control	8	ND
Control	8	ND
Control	8	ND
Inoculated control	9	8.64345
Inoculated control	9	8.80072
Inoculated control	9	8.61066
Inoculated control	9	9.17725
Inoculated control	9	8.82217
Inoculated control	9	9.04297
M23-PP NPs/ HAMS rep 1-1	9	ND
M23-PP NPs/ HAMS rep 1-2	9	ND
M23-PP NPs/ HAMS rep 2-1	9	ND
M23-PP NPs/ HAMS rep 2-2	9	ND
M23-PP NPs/ HAMS rep 3-1	9	ND
M23-PP NPs/ HAMS rep 3-2	9	ND
M23-PP NPs/ HA rep 1-1	9	ND
M23-PP NPs/ HA rep 1-2	9	ND
M23-PP NPs/ HA rep 2-1	9	ND
M23-PP NPs/ HA rep 2-2	9	ND
M23-PP NPs/ HA rep 3-1	9	ND
M23-PP NPs/ HA rep 3-2	9	ND
Control	9	ND
Control	9	ND
Control	9	ND
Control	9	ND
Control	9	ND
Control	9	ND
