# Supplementary material for: Thiolated Hyaluronic Acid: A Gateway for Targeted Killing of Staphylococcus aureus on the Race for Surface Colonization
Source: Adv Healthc Mater. 2025 Sep 12;15(2):e02890. doi: 10.1002/adhm.202502890 (PMC12805623; doi:10.1002/adhm.202502890)
Supplement: Supplementary file 2 — Supporting Information [file ADHM-15-0-s002.zip › MIC, MBC and MAC.xlsx]

## Sheet: MIC, MBC and MAC
Formulation	M23-PP NPs concentration (µMol PP)	HA concentration (µMol)*	HAMS concentration (µMol)*	Ratio M23-PP NPs to HA or (HAMS) (µMol)*	MIC (nM M23)	MBC (nM M23)	MAC (nM M23)
M23-PP NPs/ HAMS rep 1-1	4.375	0	36.2	1:8	78	78	39
M23-PP NPs/ HAMS rep 1-2	4.375	0	36.2	1:8	78	78	39
M23-PP NPs/ HAMS rep 2-1	4.375	0	36.2	1:8	78	78	39
M23-PP NPs/ HAMS rep 2-2	4.375	0	36.2	1:8	39	78	39
M23-PP NPs/ HAMS rep 3-1	4.375	0	36.2	1:8	78	78	39
M23-PP NPs/ HAMS rep 3-2	4.375	0	36.2	1:8	39	78	39
M23-PP NPs/ HA rep 1-1	4.375	40.9	0	1:9	78	78	39
M23-PP NPs/ HA rep 1-2	4.375	40.9	0	1:9	78	78	39
M23-PP NPs/ HA rep 2-1	4.375	40.9	0	1:9	78	78	39
M23-PP NPs/ HA rep 2-2	4.375	40.9	0	1:9	78	78	39
M23-PP NPs/ HA rep 3-1	4.375	40.9	0	1:9	78	78	39
M23-PP NPs/ HA rep 3-2	4.375	40.9	0	1:9	78	156	39
M23-PP NPs-rep 1-1	4.375	0	0	NA	78	78	39
M23-PP NPs-rep 1-2	4.375	0	0	NA	78	78	39
M23-PP NPs-rep 2-1	4.375	0	0	NA	78	156	39
M23-PP NPs-rep 2-2	4.375	0	0	NA	78	156	39
M23-PP NPs-rep 3-1	4.375	0	0	NA	39	39	39
M23-PP NPs-rep 3-2	4.375	0	0	NA	156	156	39
* Molar concentrations and ratios calculated based on M ̅w obtained by static light scattering
