# Supplementary material for: Thiolated Hyaluronic Acid: A Gateway for Targeted Killing of Staphylococcus aureus on the Race for Surface Colonization
Source: Adv Healthc Mater. 2025 Sep 12;15(2):e02890. doi: 10.1002/adhm.202502890 (PMC12805623; doi:10.1002/adhm.202502890)
Supplement: Supplementary file 2 — Supporting Information [file ADHM-15-0-s002.zip › Phosphate release.xlsx]

## Sheet: Phosphate release
Formulation	Treatment	Time (h)	Cumulative phosphate release (nM)
M23-PP NPs/ HA rep 1-1	HEPES buffer	1	0.234871
M23-PP NPs/ HA rep 1-2	HEPES buffer	1	0.210006
M23-PP NPs/ HA rep 2-1	HEPES buffer	1	0
M23-PP NPs/ HA rep 2-2	HEPES buffer	1	0
M23-PP NPs/ HA rep 1-1	HEPES buffer	2	0.234871
M23-PP NPs/ HA rep 1-2	HEPES buffer	2	0.210006
M23-PP NPs/ HA rep 1-1	HEPES buffer	24	0.234871
M23-PP NPs/ HA rep 1-2	HEPES buffer	24	0.210006
M23-PP NPs/ HA rep 1-1	HEPES buffer	96	0.234871
M23-PP NPs/ HA rep 1-2	HEPES buffer	96	0.210006
M23-PP NPs/ HA rep 2-1	HEPES buffer	96	0
M23-PP NPs/ HA rep 2-2	HEPES buffer	96	0
M23-PP NPs/ HA rep 1-1	HEPES buffer	144	0.234871
M23-PP NPs/ HA rep 1-2	HEPES buffer	144	0.210006
M23-PP NPs/ HA rep 2-1	HEPES buffer	144	0.228591
M23-PP NPs/ HA rep 2-2	HEPES buffer	144	0.228591
M23-PP NPs/ HA rep 1-1	HEPES buffer/AP	1	0.238115
M23-PP NPs/ HA rep 1-2	HEPES buffer/AP	1	0.0791913
M23-PP NPs/ HA rep 2-1	HEPES buffer/AP	1	0
M23-PP NPs/ HA rep 2-2	HEPES buffer/AP	1	0
M23-PP NPs/ HA rep 1-1	HEPES buffer/AP	2	0.238115
M23-PP NPs/ HA rep 1-2	HEPES buffer/AP	2	0.0791913
M23-PP NPs/ HA rep 1-1	HEPES buffer/AP	24	0.238115
M23-PP NPs/ HA rep 1-2	HEPES buffer/AP	24	0.0791913
M23-PP NPs/ HA rep 1-1	HEPES buffer/AP	96	0.238115
M23-PP NPs/ HA rep 1-2	HEPES buffer/AP	96	0.0791913
M23-PP NPs/ HA rep 2-1	HEPES buffer/AP	96	0
M23-PP NPs/ HA rep 2-2	HEPES buffer/AP	96	0
M23-PP NPs/ HA rep 1-1	HEPES buffer/AP	144	0.238115
M23-PP NPs/ HA rep 1-2	HEPES buffer/AP	144	0.230097
M23-PP NPs/ HA rep 2-1	HEPES buffer/AP	144	0.488295
M23-PP NPs/ HA rep 2-2	HEPES buffer/AP	144	0.488295
M23-PP NPs/ HA rep 1-1	HEPES buffer/BT-Hyal	1	0.188384
M23-PP NPs/ HA rep 1-2	HEPES buffer/BT-Hyal	1	0.261358
M23-PP NPs/ HA rep 1-1	HEPES buffer/BT-Hyal	2	0.188384
M23-PP NPs/ HA rep 1-2	HEPES buffer/BT-Hyal	2	0.261358
M23-PP NPs/ HA rep 1-1	HEPES buffer/BT-Hyal	24	0.188384
M23-PP NPs/ HA rep 1-2	HEPES buffer/BT-Hyal	24	0.261358
M23-PP NPs/ HA rep 1-1	HEPES buffer/BT-Hyal	96	0.251379
M23-PP NPs/ HA rep 1-2	HEPES buffer/BT-Hyal	96	0.398531
M23-PP NPs/ HA rep 1-1	HEPES buffer/BT-Hyal	144	0.746596
M23-PP NPs/ HA rep 1-2	HEPES buffer/BT-Hyal	144	0.725244
M23-PP NPs/ HAMS rep 1-1	HEPES buffer	1	0.310008
M23-PP NPs/ HAMS rep 1-2	HEPES buffer	1	0.212708
M23-PP NPs/ HAMS rep 2-1	HEPES buffer	1	0
M23-PP NPs/ HAMS rep 2-2	HEPES buffer	1	0
M23-PP NPs/ HAMS rep 1-1	HEPES buffer	2	0.310008
M23-PP NPs/ HAMS rep 1-2	HEPES buffer	2	0.212708
M23-PP NPs/ HAMS rep 1-1	HEPES buffer	24	0.310008
M23-PP NPs/ HAMS rep 1-2	HEPES buffer	24	0.212708
M23-PP NPs/ HAMS rep 1-1	HEPES buffer	96	0.310008
M23-PP NPs/ HAMS rep 1-2	HEPES buffer	96	0.212708
M23-PP NPs/ HAMS rep 2-1	HEPES buffer	96	0
M23-PP NPs/ HAMS rep 2-2	HEPES buffer	96	0
M23-PP NPs/ HAMS rep 1-1	HEPES buffer	144	0.310008
M23-PP NPs/ HAMS rep 1-2	HEPES buffer	144	0.212708
M23-PP NPs/ HAMS rep 2-1	HEPES buffer	144	0
M23-PP NPs/ HAMS rep 2-2	HEPES buffer	144	0
M23-PP NPs/ HAMS rep 2-1	HEPES buffer/AP	1	0
M23-PP NPs/ HAMS rep 2-2	HEPES buffer/AP	1	0.167302
M23-PP NPs/ HAMS rep 1-1	HEPES buffer/AP	1	0
M23-PP NPs/ HAMS rep 1-2	HEPES buffer/AP	1	0
M23-PP NPs/ HAMS rep 1-1	HEPES buffer/AP	2	0
M23-PP NPs/ HAMS rep 1-2	HEPES buffer/AP	2	0.167302
M23-PP NPs/ HAMS rep 1-1	HEPES buffer/AP	24	0
M23-PP NPs/ HAMS rep 1-2	HEPES buffer/AP	24	0.167302
M23-PP NPs/ HAMS rep 2-1	HEPES buffer/AP	96	0
M23-PP NPs/ HAMS rep 2-2	HEPES buffer/AP	96	0.167302
M23-PP NPs/ HAMS rep 1-1	HEPES buffer/AP	96	0
M23-PP NPs/ HAMS rep 1-2	HEPES buffer/AP	96	0
M23-PP NPs/ HAMS rep 2-1	HEPES buffer/AP	144	0
M23-PP NPs/ HAMS rep 2-2	HEPES buffer/AP	144	0.167302
M23-PP NPs/ HAMS rep 2-1	HEPES buffer/AP	144	0.248442
M23-PP NPs/ HAMS rep 2-2	HEPES buffer/AP	144	0.248442
M23-PP NPs/ HAMS rep 1-1	HEPES buffer/BT-Hyal	1	0.167302
M23-PP NPs/ HAMS rep 1-2	HEPES buffer/BT-Hyal	1	0.167302
M23-PP NPs/ HAMS rep 1-1	HEPES buffer/BT-Hyal	2	0.167302
M23-PP NPs/ HAMS rep 1-2	HEPES buffer/BT-Hyal	2	0.167302
M23-PP NPs/ HAMS rep 1-1	HEPES buffer/BT-Hyal	24	0.167302
M23-PP NPs/ HAMS rep 1-2	HEPES buffer/BT-Hyal	24	0.167302
M23-PP NPs/ HAMS rep 1-1	HEPES buffer/BT-Hyal	96	0.280118
M23-PP NPs/ HAMS rep 1-2	HEPES buffer/BT-Hyal	96	0.230961
M23-PP NPs/ HAMS rep 1-1	HEPES buffer/BT-Hyal	144	0.591109
M23-PP NPs/ HAMS rep 1-2	HEPES buffer/BT-Hyal	144	0.655544
